# Supplementary material for: Dmp1 Lineage Cells Contribute Significantly to Periosteal Lamellar Bone Formation Induced by Mechanical Loading But Are Depleted from the Bone Surface During Rapid Bone Formation
Source: JBMR Plus. 2022 Jan 4;6(3):e10593. doi: 10.1002/jbm4.10593 (PMC8914163; doi:10.1002/jbm4.10593)
Supplement: Supplementary file 8 — Table S1 Full list of standard dynamic histomorphometry measures from the periosteal surface. [file JBM4-6-e10593-s002.xlsx]

## Sheet: Sheet1
Dynamic Histomorphometry Outcomes; Mice Loaded to -8 N	iOsx-Ai9				iDmp1-Ai9
	Males		Females		Males		Females
	Non-Loaded	Loaded	Non-Loaded	Loaded	Non-Loaded	Loaded	Non-Loaded	Loaded
Ps.sLS/BS (%)	33.9 ± 20.9	35.5 ± 19.0	39.2 ± 23.9	30.1 ± 17.4	16.0 ± 15.8	30.53 ± 16.9	19.2 ± 21.3	32.5 ± 14.3
Ps.dLS/BS (%)	1.20 ± 1.70	24.2 ± 18.6*,a	0.44 ± 0.98	47.4 ± 11.4*,a	0.93 ± 2.29	28.5 ± 17.7*	0.36 ± 1.07	36.5 ± 20.5*
Ps.MS/BS+ (µm/d)	18.2 ± 11.7	38.6 ± 22.9a	20.1 ± 12.5	67.4 ± 11.6*,a	8.93 ± 8.14	43.7 ± 14.2*,a	9.94 ± 10.6	64.2 ± 23.3*,a
Ps.MAR+ (µm/d)	0.72 ± 0.60	1.60 ± 1.08a	0.37 ± 0.16	3.25 ± 0.99*,a	0.76 ± 1.13	1.98 ± 0.31a	0.71 ± 1.23	4.65 ± 2.28*,a
Ps.BFR/BS+ (µm/d)	0.17 ± 0.19	0.82 ± 0.77a	0.08 ± 0.08	2.27 ± 1.04*,a	0.09 ± 0.16	0.89 ± 0.40a	0.07 ± 0.13	3.06 ± 1.79*,a
Ps.MAR (µm/d)	0.72 ± 0.60	1.53 ± 0.98a	0.37 ± 0.16	2.75 ± 0.64*,a	0.76 ± 1.13	1.98 ± 0.31	0.71 ± 1.23	3.05 ± 0.54*
Ps.BFR/BS (µm/d)	0.17 ± 0.19	0.77 ± 0.69a	0.08 ± 0.08	1.74 ± 0.53*,a	0.09 ± 0.16	0.89 ± 0.40*,a	0.07 ± 0.13	1.58 ± 0.50*,a
	Mean ± SD
	*p<0.05, Control vs. Loaded
	a: signficant sex difference
	+: includes woven bone
