# Supplementary material for: Dmp1 Lineage Cells Contribute Significantly to Periosteal Lamellar Bone Formation Induced by Mechanical Loading But Are Depleted from the Bone Surface During Rapid Bone Formation
Source: JBMR Plus. 2022 Jan 4;6(3):e10593. doi: 10.1002/jbm4.10593 (PMC8914163; doi:10.1002/jbm4.10593)
Supplement: Supplementary file 9 — Table S2 Co‐localization of TdT+ cells and calcein label was similar to TdT+ percent along entire bone surface of loaded limbs. Percent values are computed from ratios of number of cells with relevant labels per total number of cells adjacent to calcein‐labeled (Calcein+) or non‐calcein‐labeled surfaces (Calcein‐) or per the total number of cells on the bone surface (BS). [file JBM4-6-e10593-s001.xlsx]

## Sheet: Sheet2
Supplemental Table S2. Colocalization of TdT+ cells and calcein label was similar to TdT+ percent along entire bone surface of loaded limbs. Percent values are computed from ratios of number of cells with relevant labels per total number of cells adjacent to calcein label (Calcein+) or calcein negative surfaces (Calcein-) or per the total number of cells on the bone surface (BS).
	iOsx-Ai9
	Male			Female
	10N			7N			10N
	TdT+Calcein+/Calcein+ (%)	TdT+Calcein-/ Calcein- (%)	TdT+/BS (%)	TdT+Calcein+/Calcein+ (%)	TdT+Calcein-/ Calcein- (%)	TdT+/BS (%)	TdT+Calcein+/Calcein+ (%)	TdT+Calcein-/ Calcein- (%)	TdT+/BS (%)
Mean	63.21	66	61.825	70.36	73.38	70.725	41	36.9	40.6
Std. Deviation	18.43	24.1	14.3824	15.96	17.79	12.9416	12.55	21.55	12.9965
	iDmp1-Ai9
	Male			Female
	10N			7N			10N
	TdT+Calcein+/Calcein+ (%)	TdT+Calcein-/ Calcein- (%)	TdT+/BS (%)	TdT+Calcein+/Calcein+ (%)	TdT+Calcein-/ Calcein- (%)	TdT+/BS (%)	TdT+Calcein+/Calcein+ (%)	TdT+Calcein-/ Calcein- (%)	TdT+/BS (%)
Mean	28.78	30.29	30.4375	52.1	58.9	51.1375	10.75	2.667	10.85
Std. Deviation	12.77	21.68	13.3872	17.28	19.57	11.0173	21.61	4.619	21.5662
	*Calcein positive surface: One sample removed from iOsx-Ai9 -10 N male group and one sample removed from iOsx-Ai9 -7 N female group due to no presence of calcein. Male -7 N groups not included due to minimal samples with calcein label (iOsx-Ai9, n=1; iDmp1-Ai9, n=2).
	*Samples remove for calcein negative surface: four from iOsx female 10N group, one sample removed from Dmp1 Male 10N group and one sample removed from Dmp1 F 7N group, because there was no calcein negative surface.
